# Supplementary material for: Structural Characterization and Anti-Colitis Mechanisms of Polygonatum sibiricum Polysaccharides via Modulation of Neutrophil Extracellular Traps (NETs)—Macrophage Crosstalk
Source: Nutrients. 2026 Mar 25;18(7):1046. doi: 10.3390/nu18071046 (PMC13074318; doi:10.3390/nu18071046)
Supplement: Supplementary file 1 [file nutrients-18-01046-s001.zip]

Archive with 1 entries (1 files):
- nutrients-4198990-supplementary.pdf
